# Supplementary material for: Composite of Layered Double Hydroxide with Casein and Carboxymethylcellulose as a White Pigment for Food Application
Source: Foods. 2022 Apr 13;11(8):1120. doi: 10.3390/foods11081120 (PMC9032268; doi:10.3390/foods11081120)
Supplement: Supplementary file 1 [file foods-11-01120-s001.zip]

Archive with 1 entries (1 files):
- foods-1621811-supplementary.pdf
